# Supplementary material for: Geriatric Telehealth: A Standardized Patient Case for Medical Students
Source: MedEdPORTAL. 2023 Sep 12;19:11345. doi: 10.15766/mep_2374-8265.11345 (PMC10495538; doi:10.15766/mep_2374-8265.11345)
Supplement: Supplementary file 1 — Pre- and Postsurvey.docxGeriatric Telehealth Didactic.pptxFacilitator and SP Guide.docxStudent Guide.docx [file mep_2374-8265.11345-s001.zip]

Archive with 5 entries (5 files):
- A. Pre- and Postsurvey.docx
- B. Geriatric Telehealth Didactic.pptx
- C. Facilitator and SP Guide.docx
- D. Student Guide.docx
- _Educational Summary Report_11345.pdf
